# Supplementary material for: The Quinonoid Zwitterion Interlayer for the Improvement of Charge Carrier Mobility in Organic Field-Effect Transistors
Source: Polymers (Basel). 2021 May 13;13(10):1567. doi: 10.3390/polym13101567 (PMC8153292; doi:10.3390/polym13101567)
Supplement: Supplementary file 1 [file polymers-13-01567-s001.zip]

Archive with 1 entries (1 files):
- polymers-1210600-supplementary.pdf
